# Supplementary material for: Two new species of parasitic copepods from the genera Nothobomolochus and Unicolax (Cyclopoida: Bomolochidae) from Australian waters
Source: PeerJ. 2019 May 2;7:e6858. doi: 10.7717/peerj.6858 (PMC6505424; doi:10.7717/peerj.6858)
Supplement: Table S1 — Records in bold indicate type hosts and localities. [file peerj-07-6858-s001.xlsx]

## Sheet: Sheet1
Supplemental Table 1. Nothobomolochus species hosts and localities. Records in bold indicate type hosts and localities.
Species	Host	Host family	Host order	Locality	Marine Ecoregion	Source
N. atlanticus Avdeev, 1978	Exocoetus volitans	Exocoetidae	Beloniformes	Tropical Atlantic	Tropical Atlantic	Avdeev (1978)
N. chilensis Avdeev, 1974	Scomberesox saurus	Belonidae	Beloniformes	SE Pacific Ocean	Eastern Indo Pacific	Avdeev (1974)
N. chilensis Avdeev, 1974	Cheilopogon furcatus	Exocoetidae	Beloniformes	Tropical Atlantic	Tropical Atlantic	Avdeev (1978)
N. chilensis Avdeev, 1974	unidentified Exocoetidae	Exocoetidae	Beloniformes	Gulf of Carpentaria, Australia	Central Indo Pacific	Avdeev (1977)
N. chilensis Avdeev, 1974	unidentified Exocoetidae	Exocoetidae	Beloniformes	Japan	Temperate Northern Pacific	Avdeev (1977)
N. cornutus (Claus, 1864) Vervoort, 1962	Luvarus imperialis	Luvaridae	Acanthuriformes	Messina Straits, Italy	Temperate Northern Atlantic	Claus (1864)
N. cresseyi Timi & Sardella, 1997	Engraulis anchoita	Engraulidae	Clupeiformes	Argentina	Temperate South American	Timi & Sardella (1997)
N. cypseluri (Yamaguti, 1953) Vervoort, 1962	Cheilopogon agoo	Exocoetidae	Beloniformes	Mie Prefecture, Japan	Temperate Northern Pacific	Yamaguti (1953)
N. cypseluri (Yamaguti, 1953) Vervoort, 1962	Cheilopogon cyanopterus	Exocoetidae	Beloniformes	Northern Indian Ocean	Western Indo Pacific	Avdeev (1977)
N. cypseluri (Yamaguti, 1953) Vervoort, 1962	Cypselurus oligolepis	Exocoetidae	Beloniformes	Taiwan	Central Indo Pacific	Ho & Lin (2004)
N. cypseluri (Yamaguti, 1953) Vervoort, 1962	Cypselurus sp.	Exocoetidae	Beloniformes	Japan	Temperate Northern Pacific	Avdeev (1977)
N. denticulatus (Bassett-Smith, 1898) Vervoort, 1962	Sphyraena jello	Sphyraenidae	Order incertae sedis in Carangaria	Trincomalee, Sri Lanka	Western Indo Pacific	Bassett-Smith (1898)
N. denticulatus (Bassett-Smith, 1898) Vervoort, 1962	Selar crumenophthalmus	Carangidae	Carangiformes	Coral Sea; Port Moresby	Central Indo Pacific	Avdeev (1986)
N. denticulatus (Bassett-Smith, 1898) Vervoort, 1962	Sphyraena chrysotaenia	Sphyraenidae	Order incertae sedis in Carangaria	Mediterranean Sea, off Egypt	Temperate Northern Atlantic	El-Rashidy & Boxshall (2014)
N. denticulatus (Bassett-Smith, 1898) Vervoort, 1962	Sphyraena jello	Sphyraenidae	Order incertae sedis in Carangaria	Trivandrum, India	Western Indo Pacific	Pillai (1965)
N. denticulatus (Bassett-Smith, 1898) Vervoort, 1962	Sphyraena jello	Sphyraenidae	Order incertae sedis in Carangaria	Vietnam	Central Indo Pacific	Avdeev (1986)
N. digitatus Cressey, 1970	Strongylura strongylura	Belonidae	Beloniformes	Penang, Malaysia	Central Indo Pacific	Cressey & Collette (1970)
N. digitatus Cressey, 1970	Strongylura leiura	Belonidae	Beloniformes	Island of Java	Central Indo Pacific	Cressey & Collette (1970)
N. digitatus Cressey, 1970	Strongylura leiura	Belonidae	Beloniformes	Philippines	Central Indo Pacific	Cressey & Collette (1970)
N. digitatus Cressey, 1970	Strongylura leiura	Belonidae	Beloniformes	Gulf of Thailand	Central Indo Pacific	Cressey & Collette (1970)
N. digitatus Cressey, 1970	Strongylura strongylura	Belonidae	Beloniformes	Australia	Central Indo Pacific	Cressey & Collette (1970)
N. digitatus Cressey, 1970	Strongylura strongylura	Belonidae	Beloniformes	Calicut, Bombay	Western Indo Pacific	Cressey & Collette (1970)
N. digitatus Cressey, 1970	Strongylura strongylura	Belonidae	Beloniformes	Hong Kong	Central Indo Pacific	Cressey & Collette (1970)
N. digitatus Cressey, 1970	Strongylura strongylura	Belonidae	Beloniformes	India	Western Indo Pacific	Cressey & Collette (1970)
N. digitatus Cressey, 1970	Tylosurus crocodilus	Belonidae	Beloniformes	Northern Borneo	Central Indo Pacific	Cressey & Collette (1970)
N. digitatus Cressey, 1970	Tylosurus punctulatus	Belonidae	Beloniformes	New Guinea	Central Indo Pacific	Cressey & Collette (1970)
N. elegans Avdeev, 1977	Scomberesox saurus	Belonidae	Beloniformes	Southeastern Pacific Ocean	Eastern Indo Pacific	Avdeev (1977)
N. epulus Vervoort, 1962	Plectorhinchus macrolepis	Haemulidae	Lutjaniformes	Niger delta, Nigeria	Tropical Atlantic	Vervoort (1962)
N. exocoeti Avdeev, 1978	Exocoetus volitans	Exocoetidae	Beloniformes	Tropical Atlantic	Tropical Atlantic	Avdeev (1978)
N. fradei Marques, 1965	Sardinella maderensis	Clupeidae	Clupeiformes	Sao Tome, Gulf of Guinea	Tropical Atlantic	Marques (1965)
N. fradei Marques, 1965	Atherinomorus lacunosus [as Allanetta forskali]	Atherinidae	Atheriniformes	Arabian Gulf	Western Indo Pacific	Ho & Sey (1996)
N. fradei Marques, 1965	Herklotsichthys punctatus	Clupeidae	Clupeiformes	Mediterranean Sea, off Egypt	Temperate Northern Atlantic	El-Rashidy & Boxshall (2009)
N. fradei Marques, 1965	Sardina pilchardus	Clupeidae	Clupeiformes	Mediterranean Sea, off Egypt	Temperate Northern Atlantic	El-Rashidy & Boxshall (2009)
N. gazzae (Shen, 1957) Vervoort, 1969	Gazza minuta	Leiognathidae	Chaetodontiformes	Hainan Island, China	Central Indo Pacific	Shen (1957)
N. gazzae (Shen, 1957) Vervoort, 1969	Siganus fuscescens	Siganidae	Order incertae sedis in Eupercaria	Chiayi County, Taiwan	Central Indo Pacific	Lin & Ho (2008)
N. gerresi Pillai, 1973	Gerres filamentosus	Gerreidae	Gerreiformes	Trivandrum, India	Western Indo Pacific	Pillai (1973)
N. gibber (Shiino, 1957) Vervoort, 1962	Tylosurus crocodilus [as Tylosus [sic] giganteus]	Belonidae	Beloniformes	Owase, Mie, Japan	Temperate Northern Pacific	Shiino (1957)
N. gibber (Shiino, 1957) Vervoort, 1962	Ablennes hians	Belonidae	Beloniformes	Andaman Island	Western Indo Pacific	Cressey & Collette (1970)
N. gibber (Shiino, 1957) Vervoort, 1962	Ablennes hians	Belonidae	Beloniformes	Bay of Bengal	Western Indo Pacific	Cressey & Collette (1970)
N. gibber (Shiino, 1957) Vervoort, 1962	Ablennes hians	Belonidae	Beloniformes	Borneo	Central Indo Pacific	Cressey & Collette (1970)
N. gibber (Shiino, 1957) Vervoort, 1962	Ablennes hians	Belonidae	Beloniformes	Japan	Temperate Northern Pacific	Cressey & Collette (1970)
N. gibber (Shiino, 1957) Vervoort, 1962	Ablennes hians	Belonidae	Beloniformes	Philippines	Central Indo Pacific	Cressey & Collette (1970)
N. gibber (Shiino, 1957) Vervoort, 1962	Ablennes hians	Belonidae	Beloniformes	Torres Straits	Central Indo Pacific	Cressey & Collette (1970)
N. gibber (Shiino, 1957) Vervoort, 1962	Belone belone	Belonidae	Beloniformes	Funchal, Madeira	Temperate Northern Atlantic	Cressey & Collette (1970)
N. gibber (Shiino, 1957) Vervoort, 1962	Belone svetovidovi	Belonidae	Beloniformes	Genoa, Italy	Temperate Northern Atlantic	Cressey & Collette (1970)
N. gibber (Shiino, 1957) Vervoort, 1962	Belone svetovidovi	Belonidae	Beloniformes	Tunisia	Temperate Northern Atlantic	Cressey & Collette (1970)
N. gibber (Shiino, 1957) Vervoort, 1962	Belones platyura	Belonidae	Beloniformes	Eniwetok Atoll	Eastern Indo Pacific	Lewis (1968)
N. gibber (Shiino, 1957) Vervoort, 1962	Euleptorhamphus viridis	Hemiramphidae	Beloniformes	Timor Sea	Central Indo Pacific	Avdeev (1977)
N. gibber (Shiino, 1957) Vervoort, 1962	Platybelone argalus	Belonidae	Beloniformes	Aldabra	Western Indo Pacific	Cressey & Collette (1970)
N. gibber (Shiino, 1957) Vervoort, 1962	Platybelone argalus	Belonidae	Beloniformes	Ascension Island	Tropical Atlantic	Cressey & Collette (1970)
N. gibber (Shiino, 1957) Vervoort, 1962	Platybelone argalus	Belonidae	Beloniformes	Fakaofo Atoll	Eastern Indo Pacific	Cressey & Collette (1970)
N. gibber (Shiino, 1957) Vervoort, 1962	Platybelone argalus	Belonidae	Beloniformes	Fanning Island	Eastern Indo Pacific	Cressey & Collette (1970)
N. gibber (Shiino, 1957) Vervoort, 1962	Platybelone argalus	Belonidae	Beloniformes	Gulf of Guinea	Tropical Atlantic	Cressey & Collette (1970)
N. gibber (Shiino, 1957) Vervoort, 1962	Platybelone argalus	Belonidae	Beloniformes	Line Islands	Eastern Indo Pacific	Cressey & Collette (1970)
N. gibber (Shiino, 1957) Vervoort, 1962	Platybelone argalus	Belonidae	Beloniformes	Marshall Island	Eastern Indo Pacific	Cressey & Collette (1970)
N. gibber (Shiino, 1957) Vervoort, 1962	Platybelone argalus	Belonidae	Beloniformes	Somoa	Eastern Indo Pacific	Cressey & Collette (1970)
N. gibber (Shiino, 1957) Vervoort, 1962	Platybelone argalus	Belonidae	Beloniformes	Tokelau Island	Eastern Indo Pacific	Cressey & Collette (1970)
N. gibber (Shiino, 1957) Vervoort, 1962	Strongylura leiura	Belonidae	Beloniformes	Taiwan	Central Indo Pacific	Ho & Lin (2004)
N. gibber (Shiino, 1957) Vervoort, 1962	Tylosurus acus	Belonidae	Beloniformes	Taiwan	Central Indo Pacific	Cressey & Collette (1970)
N. gibber (Shiino, 1957) Vervoort, 1962	Tylosurus crocodilus	Belonidae	Beloniformes	Kerala, India	Central Indo Pacific	Cressey & Collette (1970)
N. gibber (Shiino, 1957) Vervoort, 1962	Tylosurus crocodilus	Belonidae	Beloniformes	Madagascar	Western Indo Pacific	Cressey & Collette (1970)
N. gibber (Shiino, 1957) Vervoort, 1962	Tylosurus crocodilus	Belonidae	Beloniformes	Red Sea	Western Indo Pacific	Cressey & Collette (1970)
N. gibber (Shiino, 1957) Vervoort, 1962	Tylosurus crocodilus	Belonidae	Beloniformes	Seychelles	Western Indo Pacific	Cressey & Collette (1970)
N. gibber (Shiino, 1957) Vervoort, 1962	Tylosurus crocodilus	Belonidae	Beloniformes	Zanzibar	Western Indo Pacific	Cressey & Collette (1970)
N. ilhoikimi Maran, Moon, Ad, Khamees, & Myoung, 2014	Tenualosa ilisha	Clupeidae	Clupeiformes	Al-Faw City, Iraq	Western Indo Pacific	Maran et al. (2014)
N. johndaveorum n. sp.	Gerres subfasciatus	Gerreidae	Gerreiformes	Moreton Bay, Queensland, Australia 27°22'S, 153°13'E	Central Indo Pacific	Present study
N. johndaveorum n. sp.	Gerres oyena	Gerreidae	Gerreiformes	Moreton Bay, Queensland, Australia 27°26'S, 153°24'E	Central Indo Pacific	Present study
N. kanagurta (Pillai, 1965) Cressey & Cressey, 1980	Rastrelliger kanagurta	Scombridae	Scombriformes	Kerala, India	Central Indo Pacific	Pillai (1965)
N. kanagurta (Pillai, 1965) Cressey & Cressey, 1980	Rastrelliger faughni	Scombridae	Scombriformes	Philippines	Central Indo Pacific	Cressey & Cressey (1980)
N. kanagurta (Pillai, 1965) Cressey & Cressey, 1980	Rastrelliger kanagurta	Scombridae	Scombriformes	China	Central Indo Pacific	Cressey & Cressey (1980)
N. kanagurta (Pillai, 1965) Cressey & Cressey, 1980	Rastrelliger kanagurta	Scombridae	Scombriformes	Madras, India	Western Indo Pacific	Cressey & Cressey (1980)
N. kanagurta (Pillai, 1965) Cressey & Cressey, 1980	Rastrelliger kanagurta	Scombridae	Scombriformes	Red Sea	Western Indo Pacific	Cressey & Cressey (1980)
N. kanagurta (Pillai, 1965) Cressey & Cressey, 1980	Rastrelliger kanagurta	Scombridae	Scombriformes	Taiwan	Central Indo Pacific	Ho & Lin (2004)
N. kanagurta (Pillai, 1965) Cressey & Cressey, 1980	Scomber japonicus	Scombridae	Scombriformes	Gulf of Mannar, India	Western Indo Pacific	Avdeev (1978)
N. lateolabracis (Yamaguti & Yamasu, 1959) Vervoort, 1962	Lateolabrax japonicus	Sillaginidae	Order incertae sedis in Eupercaria	Inland Sea, Japan	Temperate Northern Pacific	Yamaguti & Yamasu (1959)
N. lateolabracis (Yamaguti & Yamasu, 1959) Vervoort, 1962	Lateolabrax japonicus	Sillaginidae	Order incertae sedis in Eupercaria	Ashai river Japan	Temperate Northern Pacific	Ho et al. (1983)
N. lateolabracis (Yamaguti & Yamasu, 1959) Vervoort, 1962	Sillago sihama	Sillaginidae	Order incertae sedis in Eupercaria	Taiwan	Central Indo Pacific	Ho & Lin (2004)
N. leiognathicola El-Rashidy & Boxshall, 2014	Leiognathus klunzingeri	Leiognathidae	Chaetodontiformes	Mediterranean Sea, off Egypt	Temperate Northern Atlantic	El-Rashidy & Boxshall (2014)
N. lizae Ho & Lin, 2005	Liza macrolepis	Mugilidae	Mugiliformes	Taiwan	Central Indo Pacific	Ho & Lin (2004)
N. longisaccus Ho & Lin, 2004	Thryssa hamiltonii	Engraulidae	Clupeiformes	Taiwan	Central Indo Pacific	Ho & Lin (2004)
N. marginatus Avdeev, 1986	unknown	NA	NA	10°07' S 145°57' E	Central Indo Pacific	Avdeev (1986)
N. monodi El-Rashidy & Boxshall, 2014	Hemiramphus far	Hemiramphidae	Beloniformes	Madagascar	Western Indo Pacific	Monod (1970)
N. multispinosus (Gnanamuthu, 1949) Vervoort, 1962	Dussumiera acuta	Dussumieridae	Clupeiformes	Madras, India	Western Indo Pacific	Gnanamuthu (1949)
N. multispinosus (Gnanamuthu, 1949) Vervoort, 1962	Dussumiera elopsoides	Dussumieridae	Clupeiformes	Kerala, India	Western Indo Pacific	Pillai (1985)
N. neomediterraneus El-Rashidy & Boxshall 2011	Siganus rivulatus	Siganidae	Order incertae sedis in Eupercaria	Mediterranean Sea, off Egypt	Temperate Northern Atlantic	El-Rashidy & Boxshall (2011)
N. ovalis Avdeev, 1977	Siganus stellatus	Siganidae	Order incertae sedis in Eupercaria	Mannar Straits, Indian Ocean	Western Indo Pacific	Avdeev (1977)
N. oxyporhamphi Avdeev, 1977	Oxyporhamphus micropterus	Hemiramphidae	Beloniformes	Galapagos Islands	Tropical Eastern Pacific	Avdeev (1977)
N. paruchini Avdeev, 1978	Exocoetus volitans	Exocoetidae	Beloniformes	Tropical Atlantic	Tropical Atlantic	Avdeev (1978)
N. pulicatensis Kaliyamurthy, 1990	Hyporhamphus quoyi	Hemiramphidae	Beloniformes	Pulicat Lake, India	Western Indo Pacific	Kaliyamurthy (1990)
N. quadriceros Pillai, 1973	Gazza minuta	Leiognathidae	Chaetodontiformes	Trivandrum, India	Western Indo Pacific	Pillai (1973)
N. saetiger (Wilson, 1911) Vervoort, 1962	Exocoetus volitans	Exocoetidae	Beloniformes	Massachusetts, USA	Temperate Northern Atlantic	Wilson (1911)
N. saetiger (Wilson, 1911) Vervoort, 1962	Menidia menidia	Atherinopsidae	Atheriniformes	North Carolina, USA	Temperate Northern Atlantic	Pearse (1947)
N. sagaxi Avdeev, 1986	Sardinops sagax	Clupeidae	Clupeiformes	South Kuril Island 43°42'N 148°30'E	Temperate Northern Pacific	Avdeev (1986)
N. scomberesocis (Krøyer, 1863) Vervoort, 1962	Scomberesox sp.	Belonidae	Beloniformes	Atlantic Ocean	NA	Krøyer (1863)
N. scomberesocis (Krøyer, 1863) Vervoort, 1962	Scomberesox saurus [as S. rondeletii]	Belonidae	Beloniformes	Cabo Creus, Spain	Temperate Northern Atlantic	Deboutteville & Nunes-Ruivo (1958)
N. sigani Hameed & Kumar, 1988	Siganus canaliculatus [as Siganus oramin]	Siganidae	Order incertae sedis in Eupercaria	Trivandrum, India	Western Indo Pacific	Hameed & Kumar (1988)
N. teres (Wilson, 1911) Pillai, 1967	Brevoortia tyrannus	Clupeidae	Clupeiformes	Massachusetts, USA	Temperate Northern Atlantic	Wilson (1911)
N. teres (Wilson, 1911) Pillai, 1967	Brevoortia smithi	Clupeidae	Clupeiformes	Charlotte Harbor, Florida, USA	Tropical Atlantic	Cressey (1983)
N. teres (Wilson, 1911) Pillai, 1967	Brevoortia tyrannus	Clupeidae	Clupeiformes	Charlotte Harbor, Florida, USA	Tropical Atlantic	Cressey (1983)
N. thambus Ho, Do & Kasahara, 1983	Konosirus punctatus	Clupeidae	Clupeiformes	Ashai river Japan	Temperate Northern Pacific	Ho et al. (1983)
N. triceros (Bassett-Smith, 1898) Vervoort, 1962	Pampus argenteus [as Stromateus cinereus]	Stromateidae	Scombriformes	Arabian Sea	Western Indo Pacific	Bassett-Smith (1898)
N. triceros (Bassett-Smith, 1898) Vervoort, 1962	Lobotes surinamensis	Lobotidae	Lobotiformes	Taiwan	Central Indo Pacific	Ho & Lin (2004)
N. triceros (Bassett-Smith, 1898) Vervoort, 1962	Pampus argenteus	Stromateidae	Scombriformes	Ashai river Japan	Temperate Northern Pacific	Ho et al. (1983)
N. triceros (Bassett-Smith, 1898) Vervoort, 1962	Pampus argenteus	Stromateidae	Scombriformes	Kuwait Bay	Western Indo Pacific	Ho et al. (2000)
N. triceros (Bassett-Smith, 1898) Vervoort, 1962	Pampus argenteus	Stromateidae	Scombriformes	Pacific Ocean	NA	Yamaguti (1939)
N. triceros (Bassett-Smith, 1898) Vervoort, 1962	Pampus argenteus	Stromateidae	Scombriformes	Persian Gulf, Iran	Western Indo Pacific	Khoshebhbal & Pazooki (2015)
N. triceros (Bassett-Smith, 1898) Vervoort, 1962	Pampus argenteus	Stromateidae	Scombriformes	Taiwan	Central Indo Pacific	Ho & Lin (2004)
N. triceros (Bassett-Smith, 1898) Vervoort, 1962	Pampus argenteus [as Stromateoides argentus]	Stromateidae	Scombriformes	Kwangtung, China	Central Indo Pacific	Shen (1957)
N. trichiuri Pillai & Natarajan, 1977	Lepturacanthus savala [as Trichiurus savala]	Trichiuridae	Scombriformes	Trivandrum, India	Western Indo Pacific	Pillai & Natarajan (1977)
N. trichiuri Pillai & Natarajan, 1977	Lepturacanthus savala [as Trichiurus savala]	Trichiuridae	Scombriformes	Trivandrum, India	Western Indo Pacific	Hameed & Kumar (1988)
N. trichiuri Pillai & Natarajan, 1977	Trichiurus lepturus	Trichiuridae	Scombriformes	Taiwan	Central Indo Pacific	Ho & Lin (2004)
N. vervoorti Avdeev, 1986	Ilisha elongata	Pristigasteridae	Clupeiformes	Vietnam	Central Indo Pacific	Avdeev (1986)
