# Supplementary material for: Two new species of parasitic copepods from the genera Nothobomolochus and Unicolax (Cyclopoida: Bomolochidae) from Australian waters
Source: PeerJ. 2019 May 2;7:e6858. doi: 10.7717/peerj.6858 (PMC6505424; doi:10.7717/peerj.6858)
Supplement: Table S2 — Records in bold indicate type hosts and localities. [file peerj-07-6858-s002.xlsx]

## Sheet: Sheet1
Supplemental Table 2. Unicolax species hosts and localities. Records in bold indicate type hosts and localities.
Species	Host	Host family	Host order	Locality	Marine ecoregion	Source
U. anonymus (Vervoort, 1965) Cressey & Cressey, 1980	Euthynnus alletteratus	Scombridae	Scombriformes	Abidjan, Côte dTvoire, Gulf of Guinea	Tropical Atlantic	Vervoort (1965)
U. anonymus (Vervoort, 1965) Cressey & Cressey, 1980	Euthynnus alletteratus	Scombridae	Scombriformes	Ghana	Tropical Atlantic	Cressey & Cressey (1980)
U. anonymus (Vervoort, 1965) Cressey & Cressey, 1980	Euthynnus alletteratus	Scombridae	Scombriformes	Gulf of Mexico	Tropical Atlantic	Cressey & Cressey (1980)
U. ciliatus Cressey & Cressey, 1980	Scomberomorus plurilineatus	Scombridae	Scombriformes	Zanzibar Channel	Western Indo Pacific	Cressey & Cressey (1980)
U. ciliatus Cressey & Cressey, 1980	Scomberomorus commerson	Scombridae	Scombriformes	Batavia, Java	Central Indo Pacific	Cressey & Cressey (1980)
U. ciliatus Cressey & Cressey, 1980	Scomberomorus commerson	Scombridae	Scombriformes	Hong Kong	Central Indo Pacific	Cressey & Cressey (1980)
U. ciliatus Cressey & Cressey, 1980	Scomberomorus commerson	Scombridae	Scombriformes	Mi-Tuo fishing port, Taiwan	Central Indo Pacific	Lin & Ho (2006)
U. ciliatus Cressey & Cressey, 1980	Scomberomorus commerson	Scombridae	Scombriformes	Philippines	Central Indo Pacific	Cressey & Cressey (1980)
U. ciliatus Cressey & Cressey, 1980	Scomberomorus commerson	Scombridae	Scombriformes	Cochin, India	Western Indo Pacific	Cressey & Cressey (1980)
U. ciliatus Cressey & Cressey, 1980	Scomberomorus commerson	Scombridae	Scombriformes	Madagascar	Western Indo Pacific	Cressey & Cressey (1980)
U. ciliatus Cressey & Cressey, 1980	Scomberomorus commerson	Scombridae	Scombriformes	Phuket, Thailand	Western Indo Pacific	Cressey & Cressey (1980)
U. ciliatus Cressey & Cressey, 1980	Scomberomorus commerson	Scombridae	Scombriformes	Travancore, India	Western Indo Pacific	Cressey & Cressey (1980)
U. ciliatus Cressey & Cressey, 1980	Scomberomorus guttatus	Scombridae	Scombriformes	Batavia, Java	Central Indo Pacific	Cressey & Cressey (1980)
U. ciliatus Cressey & Cressey, 1980	Scomberomorus guttatus	Scombridae	Scombriformes	Hong Kong	Central Indo Pacific	Cressey & Cressey (1980)
U. ciliatus Cressey & Cressey, 1980	Scomberomorus guttatus	Scombridae	Scombriformes	Singapore	Central Indo Pacific	Cressey & Cressey (1980)
U. ciliatus Cressey & Cressey, 1980	Scomberomorus guttatus	Scombridae	Scombriformes	Calicut, India	Western Indo Pacific	Cressey & Cressey (1980)
U. ciliatus Cressey & Cressey, 1980	Scomberomorus guttatus	Scombridae	Scombriformes	Padang, Sumatra	Western Indo Pacific	Cressey & Cressey (1980)
U. ciliatus Cressey & Cressey, 1980	Scomberomorus guttatus	Scombridae	Scombriformes	Phuket, Thailand	Western Indo Pacific	Cressey & Cressey (1980)
U. ciliatus Cressey & Cressey, 1980	Scomberomorus guttatus	Scombridae	Scombriformes	China	NA	Cressey & Cressey (1980)
U. ciliatus Cressey & Cressey, 1980	Scomberomorus niphonius	Scombridae	Scombriformes	Korea	Temperate Northern Pacific	Cressey & Cressey (1980)
U. ciliatus Cressey & Cressey, 1980	Scomberomorus niphonius	Scombridae	Scombriformes	China	NA	Cressey & Cressey (1980)
U. ciliatus Cressey & Cressey, 1980	Scomberomorus semifasciatus	Scombridae	Scombriformes	New Guinea	Central Indo Pacific	Cressey & Cressey (1980)
U. ciliatus Cressey & Cressey, 1980	Scomberomorus tritor	Scombridae	Scombriformes	Ghana	Tropical Atlantic	Cressey & Cressey (1980)
U. ciliatus Cressey & Cressey, 1980	Scomberomorus tritor	Scombridae	Scombriformes	Lagos, Nigeria	Tropical Atlantic	Cressey & Cressey (1980)
U. ciliatus Cressey & Cressey, 1980	Scomberomorus tritor	Scombridae	Scombriformes	Liberia	Tropical Atlantic	Cressey & Cressey (1980)
U. collateralis Cressey & Cressey, 1980	Euthynnus alletteratus	Scombridae	Scombriformes	Saint George Bay, Lebanon	Temperate Northern Atlantic	Cressey & Cressey (1980)
U. collateralis Cressey & Cressey, 1980	Auxis sp.	Scombridae	Scombriformes	Hong Kong	Central Indo Pacific	Cressey & Cressey (1980)
U. collateralis Cressey & Cressey, 1980	Auxis sp.	Scombridae	Scombriformes	Philippines	Central Indo Pacific	Cressey & Cressey (1980)
U. collateralis Cressey & Cressey, 1980	Auxis sp.	Scombridae	Scombriformes	Hawaii	Eastern Indo Pacific	Cressey & Cressey (1980)
U. collateralis Cressey & Cressey, 1980	Auxis sp.	Scombridae	Scombriformes	Saint George Bay, Lebanon	Temperate Northern Atlantic	Cressey & Cressey (1980)
U. collateralis Cressey & Cressey, 1980	Auxis sp.	Scombridae	Scombriformes	Woods Hole, Massachusetts	Temperate Northern Atlantic	Cressey & Cressey (1980)
U. collateralis Cressey & Cressey, 1980	Auxis sp.	Scombridae	Scombriformes	Chusan, China	Temperate Northern Pacific	Cressey & Cressey (1980)
U. collateralis Cressey & Cressey, 1980	Auxis sp.	Scombridae	Scombriformes	Japan	Temperate Northern Pacific	Cressey & Cressey (1980)
U. collateralis Cressey & Cressey, 1980	Auxis sp.	Scombridae	Scombriformes	Ghardaqa, Egypt	Western Indo Pacific	Cressey & Cressey (1980)
U. collateralis Cressey & Cressey, 1980	Cybiosarda elegans	Scombridae	Scombriformes	Brisbane, Australia	Central Indo Pacific	Cressey & Cressey (1980)
U. collateralis Cressey & Cressey, 1980	Euthynnus alletteratus	Scombridae	Scombriformes	Caribbean 9°11'N, 77°50'W	Tropical Atlantic	Cressey & Cressey (1980)
U. collateralis Cressey & Cressey, 1980	Euthynnus alletteratus	Scombridae	Scombriformes	Brazil	Tropical Atlantic	Cressey & Cressey (1980)
U. collateralis Cressey & Cressey, 1980	Euthynnus alletteratus	Scombridae	Scombriformes	Southeastern Iberia	Temperate Northern Atlantic	Mele et al. (2016)
U. collateralis Cressey & Cressey, 1980	Euthynnus alletteratus	Scombridae	Scombriformes	Saint George Bay, Lebanon	Temperate Northern Atlantic	Cressey & Cressey (1980)
U. collateralis Cressey & Cressey, 1980	Euthynnus lineatus	Scombridae	Scombriformes	Galapagos	Tropical Eastern Pacific	Cressey & Cressey (1980)
U. collateralis Cressey & Cressey, 1980	Euthynnus lineatus	Scombridae	Scombriformes	Lower California	Temperate Northern Pacific	Cressey & Cressey (1980)
U. collateralis Cressey & Cressey, 1980	Euthynnus lineatus	Scombridae	Scombriformes	Mexico (Pacific)	Tropical Eastern Pacific	Cressey & Cressey (1980)
U. collateralis Cressey & Cressey, 1980	Euthynnus lineatus	Scombridae	Scombriformes	Costa Rica (Pacific)	Tropical Eastern Pacific	Cressey & Cressey (1980)
U. collateralis Cressey & Cressey, 1980	Euthynnus affinis	Scombridae	Scombriformes	Brisbane, Australia	Central Indo Pacific	Cressey & Cressey (1980)
U. collateralis Cressey & Cressey, 1980	Euthynnus affinis	Scombridae	Scombriformes	Formosa	Central Indo Pacific	Cressey & Cressey (1980)
U. collateralis Cressey & Cressey, 1980	Euthynnus affinis	Scombridae	Scombriformes	Gulf of Thailand	Central Indo Pacific	Cressey & Cressey (1980)
U. collateralis Cressey & Cressey, 1980	Euthynnus affinis	Scombridae	Scombriformes	Hong Kong	Central Indo Pacific	Cressey & Cressey (1980)
U. collateralis Cressey & Cressey, 1980	Euthynnus affinis	Scombridae	Scombriformes	Java	Central Indo Pacific	Cressey & Cressey (1980)
U. collateralis Cressey & Cressey, 1980	Euthynnus affinis	Scombridae	Scombriformes	Palau	Central Indo Pacific	Cressey & Cressey (1980)
U. collateralis Cressey & Cressey, 1980	Euthynnus affinis	Scombridae	Scombriformes	Phillipines	Central Indo Pacific	Cressey & Cressey (1980)
U. collateralis Cressey & Cressey, 1980	Euthynnus affinis	Scombridae	Scombriformes	Okinawa	Temperate Northern Pacific	Cressey & Cressey (1980)
U. collateralis Cressey & Cressey, 1980	Euthynnus affinis	Scombridae	Scombriformes	Tokyo	Temperate Northern Pacific	Cressey & Cressey (1980)
U. collateralis Cressey & Cressey, 1980	Euthynnus affinis	Scombridae	Scombriformes	Arabian Sea	Western Indo Pacific	Cressey & Cressey (1980)
U. collateralis Cressey & Cressey, 1980	Euthynnus affinis	Scombridae	Scombriformes	Madagascar	Western Indo Pacific	Cressey & Cressey (1980)
U. collateralis Cressey & Cressey, 1980	Euthynnus affinis	Scombridae	Scombriformes	Mozambique	Western Indo Pacific	Cressey & Cressey (1980)
U. collateralis Cressey & Cressey, 1980	Euthynnus affinis	Scombridae	Scombriformes	Seychelles	Western Indo Pacific	Cressey & Cressey (1980)
U. collateralis Cressey & Cressey, 1980	Euthynnus affinis	Scombridae	Scombriformes	Elat, Israel	Western Indo Pacific	Cressey & Cressey (1980)
U. collateralis Cressey & Cressey, 1980	Orcynopsis unicolor	Scombridae	Scombriformes	Saint George Bay, Lebanon	Temperate Northern Atlantic	Cressey & Cressey (1980)
U. collateralis Cressey & Cressey, 1980	Sarda australis	Scombridae	Scombriformes	New South Wales, Australia	Temperate Australasia	Cressey & Cressey (1980)
U. collateralis Cressey & Cressey, 1980	Sarda orientalis	Scombridae	Scombriformes	Durban, South Africa	Temperate Southern Africa	Cressey & Cressey (1980)
U. collateralis Cressey & Cressey, 1980	Sarda orientalis	Scombridae	Scombriformes	Pearl Island, Panama	Tropical Eastern Pacific	Cressey & Cressey (1980)
U. longicrus n. sp.	Sillgao maculata	Sillaginidae	Order incertae sedis in Eupercaria	Moreton Bay, Queensland, Australia 27°26'S, 153°24'E	Central Indo Pacific	Present study
U. longicrus n. sp.	Sillago ciliata	Sillaginidae	Order incertae sedis in Eupercaria	Moreton Bay, Queensland, Australia 27°22'S, 153°13'E	Central Indo Pacific	Present study
U. longispinus Lin & Ho, 2006	Psenopsis anomala	Centrolophidae	Scombriformes	Hsing-Dah fishing port, Taiwan (Kaohsiung County)	Central Indo Pacific	Lin & Ho (2006)
U. longispinus Lin & Ho, 2006	Psenopsis anomala	Centrolophidae	Scombriformes	Dong-Shih fishing port, Taiwan	Central Indo Pacific	Lin & Ho (2006)
U. mycterobius (Vervoort, 1965) Cressey & Cressey, 1980	Auxis thazard	Scombridae	Scombriformes	Gulf of Guinea, off Abidjan, Côte dTvoire	Tropical Atlantic	Vervoort (1965)
U. mycterobius (Vervoort, 1965) Cressey & Cressey, 1980	Auxis rochei	Scombridae	Scombriformes	Strait of Gibraltar	Temperate Northern Atlantic	Mele et al. (2015)
U. mycterobius (Vervoort, 1965) Cressey & Cressey, 1981	Auxis sp.	Scombridae	Scombriformes	Formosa	Central Indo Pacific	Cressey & Cressey (1980)
U. mycterobius (Vervoort, 1965) Cressey & Cressey, 1982	Auxis sp.	Scombridae	Scombriformes	Luzon, Phillipines	Central Indo Pacific	Cressey & Cressey (1980)
U. mycterobius (Vervoort, 1965) Cressey & Cressey, 1983	Auxis sp.	Scombridae	Scombriformes	Hawaii	Eastern Indo Pacific	Cressey & Cressey (1980)
U. mycterobius (Vervoort, 1965) Cressey & Cressey, 1984	Auxis sp.	Scombridae	Scombriformes	New South Wales, Australia	Temperate Australasia	Cressey & Cressey (1980)
U. mycterobius (Vervoort, 1965) Cressey & Cressey, 1985	Auxis sp.	Scombridae	Scombriformes	Massachusetts	Temperate Northern Atlantic	Cressey & Cressey (1980)
U. mycterobius (Vervoort, 1965) Cressey & Cressey, 1986	Auxis sp.	Scombridae	Scombriformes	Tokyo	Temperate Northern Pacific	Cressey & Cressey (1980)
U. mycterobius (Vervoort, 1965) Cressey & Cressey, 1987	Auxis sp.	Scombridae	Scombriformes	Ghardaqa, Egypt	Western Indo Pacific	Cressey & Cressey (1980)
U. mycterobius (Vervoort, 1965) Cressey & Cressey, 1988	Euthynnus alletteratus	Scombridae	Scombriformes	Saint George Bay, Lebanon	Temperate Northern Atlantic	Cressey & Cressey (1980)
U. mycterobius (Vervoort, 1965) Cressey & Cressey, 1989	Euthynnus alletteratus	Scombridae	Scombriformes	Pensacola, Florida	Tropical Atlantic	Cressey & Cressey (1980)
U. mycterobius (Vervoort, 1965) Cressey & Cressey, 1990	Euthynnus affinis	Scombridae	Scombriformes	Kagoshima, Japan	Temperate Northern Pacific	Cressey & Cressey (1980)
U. mycterobius (Vervoort, 1965) Cressey & Cressey, 1991	Euthynnus affinis	Scombridae	Scombriformes	Tokyo	Temperate Northern Pacific	Cressey & Cressey (1980)
U. quadrispinulus Lin & Ho, 2006	Sillago sihama	Sillaginidae	Order incertae sedis in Eupercaria	Hsing-Dah fishing port, Taiwan (Kaohsiung County)	Central Indo Pacific	Lin & Ho (2006)
U. quadrispinulus Lin & Ho, 2006	Sillago sihama	Sillaginidae	Order incertae sedis in Eupercaria	Dong-Shih fishing port, Taiwan	Central Indo Pacific	Lin & Ho (2006)
U. reductus Cressey & Cressey, 1980	Katsuwonus pelamis	Scombridae	Scombriformes	New South Wales	Temperate Australasia	Cressey & Cressey (1980)
U. reductus Cressey & Cressey, 1980	Katsuwonus pelamis	Scombridae	Scombriformes	Tahiti	Eastern Indo Pacific	Cressey & Cressey (1980)
U. reductus Cressey & Cressey, 1980	Katsuwonus pelamis	Scombridae	Scombriformes	Japan	Temperate Northern Pacific	Cressey & Cressey (1980)
